# Supplementary material for: A Structure–Property Screening Framework for Polymer Shell Encapsulation of Phase-Change Materials: Random Forest and Bayesian Gaussian Process Surrogates with Multi-Objective Optimization of Polymerization Routes
Source: Polymers (Basel). 2026 Jul 21;18(14):1777. doi: 10.3390/polym18141777 (PMC13417168; doi:10.3390/polym18141777)
Supplement: Supplementary file 1 [file polymers-18-01777-s001.zip]

Archive with 1 entries (1 files):
- polymers-4389573-supplementary.pdf
